# Supplementary material for: ﻿Multiple evidence reveals two new species and new distributions of Calocybe species (Lyophyllaceae) from northeastern China
Source: MycoKeys. 2024 Mar 13;103:37–55. doi: 10.3897/mycokeys.103.116605 (PMC10955216; doi:10.3897/mycokeys.103.116605)
Supplement: XML Treatment for Calocybe betulicola [file mycokeys.103.116605-treatment1.xml]

<!DOCTYPE tp:taxon-treatment
  PUBLIC "-//TaxonX//DTD Taxonomic Treatment Publishing DTD v0 20100105//EN" "tax-treatment-NSO.dtd">
<tp:taxon-treatment xmlns:tp="http://www.plazi.org/taxpub"><tp:treatment-meta><kwd-group><label>Taxon classification</label><kwd>
                <named-content content-type="kingdom">Fungi</named-content>
              </kwd><kwd>
                <named-content content-type="order">Agaricales</named-content>
              </kwd><kwd>
                <named-content content-type="family">Lyophyllaceae</named-content>
              </kwd></kwd-group><mixed-citation publication-type="journal"><person-group><name><surname>Ma</surname><given-names>Ao</given-names></name><name><surname>Hu</surname><given-names>Jia-Jun</given-names></name><name><surname>Chen</surname><given-names>Yue-Qu</given-names></name><name><surname>Wang</surname><given-names>Xin</given-names></name><name><surname>Tuo</surname><given-names>Yong-Lan</given-names></name><name><surname>Yue</surname><given-names>Lei</given-names></name><name><surname>Li</surname><given-names>Xue-Fei</given-names></name><name><surname>Dai</surname><given-names>Dan</given-names></name><name><surname>Wei</surname><given-names>Yun-Hui</given-names></name><name><surname>Zhang</surname><given-names>Bo</given-names></name><name><surname>Li</surname><given-names>Yu</given-names></name></person-group><article-title>﻿Multiple evidence reveals two new species and new distributions of <italic><tp:taxon-name><tp:taxon-name-part taxon-name-part-type="genus" reg="Calocybe">Calocybe</tp:taxon-name-part></tp:taxon-name></italic> species (<tp:taxon-name><tp:taxon-name-part taxon-name-part-type="family">Lyophyllaceae</tp:taxon-name-part></tp:taxon-name>) from northeastern China</article-title><source>MycoKeys</source><day>13</day><month>03</month><year>2024</year><volume>103</volume><fpage>37</fpage><lpage>55</lpage><pub-id pub-id-type="doi">10.3897/mycokeys.103.116605</pub-id></mixed-citation></tp:treatment-meta><tp:nomenclature><label>﻿</label><tp:taxon-name>
              <object-id xmlns:xlink="http://www.w3.org/1999/xlink" content-type="arpha" xlink:type="simple">C15B196E-4A5F-57C4-8B6B-588C30976FD0</object-id>
              <tp:taxon-name-part taxon-name-part-type="genus" reg="Calocybe">Calocybe</tp:taxon-name-part>
              <tp:taxon-name-part taxon-name-part-type="species" reg="betulicola">betulicola</tp:taxon-name-part>
              <object-id xmlns:xlink="http://www.w3.org/1999/xlink" xlink:type="simple">Fungal Names: FN 571739</object-id>
            </tp:taxon-name><tp:taxon-authority>J.J. Hu, A. Ma, B. Zhang &amp; Y. Li</tp:taxon-authority><xref ref-type="fig" rid="F3">Figs 3</xref><xref ref-type="fig" rid="F4">, 4D</xref></tp:nomenclature><tp:treatment-sec sec-type="etymology" id="SECID0EH3AI"><title>Etymology.</title><p>“<italic>betulicola</italic>” refers to this species that grows on the leaf litter of <italic><tp:taxon-name><tp:taxon-name-part taxon-name-part-type="genus" reg="Betula">Betula</tp:taxon-name-part></tp:taxon-name></italic> forests.</p><fig id="F3" position="float" orientation="portrait"><object-id xmlns:xlink="http://www.w3.org/1999/xlink" content-type="doi" xlink:type="simple">10.3897/mycokeys.103.116605.figure3</object-id><object-id xmlns:xlink="http://www.w3.org/1999/xlink" content-type="arpha" xlink:type="simple">00F5DDDD-7D9C-564F-B361-EECED4592CBA</object-id><label>Figure 3.</label><caption><p>Microcharacteristics of <italic><tp:taxon-name><tp:taxon-name-part taxon-name-part-type="genus" reg="Calocybe">Calocybe</tp:taxon-name-part><tp:taxon-name-part taxon-name-part-type="species" reg="betulicola">betulicola</tp:taxon-name-part></tp:taxon-name></italic><bold>A</bold> basidiospores <bold>B</bold> basidia <bold>C</bold> pileipellis. Scale bars: (<bold>A</bold>) 5 μm; (<bold>B, C</bold>) 10 μm.</p></caption><graphic xmlns:xlink="http://www.w3.org/1999/xlink" xlink:href="mycokeys-103-037-g003.jpg" position="float" orientation="portrait" xlink:type="simple" id="oo_1001530.jpg"><uri content-type="original_file" xlink:type="simple">https://binary.pensoft.net/fig/1001530</uri></graphic></fig></tp:treatment-sec><tp:treatment-sec sec-type="diagnosis" id="SECID0EY4AI"><title>Diagnosis.</title><p>This species differs from other species by its grayish-purple pileus, grayish-brown to dark purple stipe, non-cellular pileipellis, and grows on the leaves’ litter of <italic><tp:taxon-name><tp:taxon-name-part taxon-name-part-type="genus" reg="Betula">Betula</tp:taxon-name-part></tp:taxon-name></italic> forest.</p><fig id="F4" position="float" orientation="portrait"><object-id xmlns:xlink="http://www.w3.org/1999/xlink" content-type="doi" xlink:type="simple">10.3897/mycokeys.103.116605.figure4</object-id><object-id xmlns:xlink="http://www.w3.org/1999/xlink" content-type="arpha" xlink:type="simple">8ADBE4F8-5F5F-5EF0-82D7-F4FB2D2F6578</object-id><label>Figure 4.</label><caption><p>Habitat of <italic><tp:taxon-name><tp:taxon-name-part taxon-name-part-type="genus" reg="Calocybe">Calocybe</tp:taxon-name-part></tp:taxon-name></italic> species in this study <bold>A</bold><italic><tp:taxon-name><tp:taxon-name-part taxon-name-part-type="genus" reg="Calocybe">Calocybe</tp:taxon-name-part><tp:taxon-name-part taxon-name-part-type="species" reg="ionides">ionides</tp:taxon-name-part></tp:taxon-name></italic><bold>B</bold><italic><tp:taxon-name><tp:taxon-name-part taxon-name-part-type="genus" reg="Calocybe">Calocybe</tp:taxon-name-part><tp:taxon-name-part taxon-name-part-type="species" reg="decolorata">decolorata</tp:taxon-name-part></tp:taxon-name></italic><bold>C</bold><italic><tp:taxon-name><tp:taxon-name-part taxon-name-part-type="genus" reg="Calocybe">Calocybe</tp:taxon-name-part><tp:taxon-name-part taxon-name-part-type="species" reg="cystidiosa">cystidiosa</tp:taxon-name-part></tp:taxon-name></italic><bold>D</bold><italic><tp:taxon-name><tp:taxon-name-part taxon-name-part-type="genus" reg="Calocybe">Calocybe</tp:taxon-name-part><tp:taxon-name-part taxon-name-part-type="species" reg="betulicola">betulicola</tp:taxon-name-part></tp:taxon-name></italic>. Scale bars: 1 cm (<bold>A–E</bold>).</p></caption><graphic xmlns:xlink="http://www.w3.org/1999/xlink" xlink:href="mycokeys-103-037-g004.jpg" position="float" orientation="portrait" xlink:type="simple" id="oo_1001531.jpg"><uri content-type="original_file" xlink:type="simple">https://binary.pensoft.net/fig/1001531</uri></graphic></fig></tp:treatment-sec><tp:treatment-sec sec-type="material" id="SECID0EPABI"><title>Type.</title><p>China. Jilin Province, Changchun City, Jilin Agricultural University, 20 September 2021, Jia-Jun Hu and Gui-Ping Zhao, HMJAU48265 (Collection No.: Hu J.J. 1089).</p></tp:treatment-sec><tp:treatment-sec sec-type="description" id="SECID0EUABI"><title>Description.</title><p>Basidiomata gregarious, small. Pileus convex with an umbo, 2.0–3.5 cm diameter, smooth, violet (18F6) entirely; margin entire, wavy, involute, or reflex occasionally. Lamellae subdecurrent, beige (4B5) to light yellow (30A4), entire, crowded, with 1–3 lamellulae. Stipe cylindrical or tapering downwards, 1.5–3.0 cm long and 0.5–0.8 cm wide, central, with longitudinal stripe, solid, smooth, grayish-brown (18F6) to dark purple (20F7). Context thin, concolor or paler with pileus, odorless.</p><p>Basidiospores (2.0)3.0–6.0 × (2.0)3.0–4.0 μm, Q = (1.25)1.33–2.35(2.50), Qm = 1.90, hyaline, oval, smooth, inamyloid, thin-walled. Basidia 10.0–19.0 × 4.0–6.0 μm, clavate, 2- or 4-spored, hyaline, thin-walled. Hymenophoral trama regular and hyphae arranged parallel, not pigmented, hyaline, thin-walled. Pileipellis hyphae 4.0–7.5 μm wide, smooth, hyaline, thin-walled. Stipitipellis hyphae 3.8–9.0 μm wide, hyaline, thin-walled, not pigmented. Clamp connections present.</p></tp:treatment-sec><tp:treatment-sec sec-type="habitat" id="SECID0E1ABI"><title>Habitat.</title><p>Growing on the leaf litters in birch forests.</p></tp:treatment-sec><tp:treatment-sec sec-type="material" id="SECID0E6ABI"><title>Additional specimens examined.</title><p>China. Jilin Province, Changchun City, Jilin Agricultural University, 18 September 2022, Jia-Jun Hu and Lei Yue, HMJAU48266; Jilin Province, Changchun City, Jilin Agricultural University, 27 September 2023, Lei Yue, HMJAU48267.</p></tp:treatment-sec><tp:treatment-sec sec-type="comments" id="SECID0EEBBI"><title>Comments.</title><p><italic><tp:taxon-name><tp:taxon-name-part taxon-name-part-type="genus" reg="Calocybe">Calocybe</tp:taxon-name-part><tp:taxon-name-part taxon-name-part-type="species" reg="betulicola">betulicola</tp:taxon-name-part></tp:taxon-name></italic> is characterized by its grayish-purple pileus, grayish-brown to dark purple stipe, smaller basidiomata, non-cellular pileipellis, and its growth on the leaf litter in birch forests. According to these characteristics, <italic><tp:taxon-name><tp:taxon-name-part taxon-name-part-type="genus" reg="Calocybe">C.</tp:taxon-name-part><tp:taxon-name-part taxon-name-part-type="species" reg="betulicola">betulicola</tp:taxon-name-part></tp:taxon-name></italic> is a member of Sect. <tp:taxon-name><tp:taxon-name-part taxon-name-part-type="genus" reg="Calocybe"/><tp:taxon-name-part taxon-name-part-type="section" reg="Carneoviolaceae">Carneoviolaceae</tp:taxon-name-part></tp:taxon-name>. Sect. <tp:taxon-name><tp:taxon-name-part taxon-name-part-type="genus" reg="Calocybe"/><tp:taxon-name-part taxon-name-part-type="section" reg="Carneoviolaceae">Carneoviolaceae</tp:taxon-name-part></tp:taxon-name> mainly includes four other species, viz. <italic><tp:taxon-name><tp:taxon-name-part taxon-name-part-type="genus" reg="Calocybe">Calocybe</tp:taxon-name-part><tp:taxon-name-part taxon-name-part-type="species" reg="decurrens">decurrens</tp:taxon-name-part></tp:taxon-name></italic> J.Z. Xu &amp; Yu Li, <italic><tp:taxon-name><tp:taxon-name-part taxon-name-part-type="genus" reg="Calocybe">Calocybe</tp:taxon-name-part><tp:taxon-name-part taxon-name-part-type="species" reg="fulvipes">fulvipes</tp:taxon-name-part></tp:taxon-name></italic> J.Z. Xu &amp; Yu Li, <italic><tp:taxon-name><tp:taxon-name-part taxon-name-part-type="genus" reg="Calocybe">Calocybe</tp:taxon-name-part><tp:taxon-name-part taxon-name-part-type="species" reg="ionides">ionides</tp:taxon-name-part></tp:taxon-name></italic> (Bull.) Donk, and <italic><tp:taxon-name><tp:taxon-name-part taxon-name-part-type="genus" reg="Calocybe">Calocybe</tp:taxon-name-part><tp:taxon-name-part taxon-name-part-type="species" reg="coacta">coacta</tp:taxon-name-part></tp:taxon-name></italic> J.Z. Xu &amp; Yu Li.</p><p>This species is macroscopically similar to <italic><tp:taxon-name><tp:taxon-name-part taxon-name-part-type="genus" reg="Calocybe">C.</tp:taxon-name-part><tp:taxon-name-part taxon-name-part-type="species" reg="ionides">ionides</tp:taxon-name-part></tp:taxon-name></italic> due to the purple basidiomata. However, <italic><tp:taxon-name><tp:taxon-name-part taxon-name-part-type="genus" reg="Calocybe">C.</tp:taxon-name-part><tp:taxon-name-part taxon-name-part-type="species" reg="betulicola">betulicola</tp:taxon-name-part></tp:taxon-name></italic> differs from <italic><tp:taxon-name><tp:taxon-name-part taxon-name-part-type="genus" reg="Calocybe">C.</tp:taxon-name-part><tp:taxon-name-part taxon-name-part-type="species" reg="ionides">ionides</tp:taxon-name-part></tp:taxon-name></italic> in terms of its unique habitat, subdecurrent lamellae, and wider basidiospores. <italic><tp:taxon-name><tp:taxon-name-part taxon-name-part-type="genus" reg="Calocybe">Calocybe</tp:taxon-name-part><tp:taxon-name-part taxon-name-part-type="species" reg="decurrens">decurrens</tp:taxon-name-part></tp:taxon-name></italic> has an intimate affinity in phylogenetic analysis. However, it differed from <italic><tp:taxon-name><tp:taxon-name-part taxon-name-part-type="genus" reg="Calocybe">C.</tp:taxon-name-part><tp:taxon-name-part taxon-name-part-type="species" reg="betulicola">betulicola</tp:taxon-name-part></tp:taxon-name></italic> by the gradual fading from pinkish purple to brownish red to grayish brown stipe, carneous pileus, and larger basidiospores ((5.8) 6.0–8.5 (9.3) × (2.1) 2.7–3.8 (4.3) μm) (<xref ref-type="bibr" rid="B37">Xu et al. 2021b</xref>). <italic><tp:taxon-name><tp:taxon-name-part taxon-name-part-type="genus" reg="Calocybe">Calocybe</tp:taxon-name-part><tp:taxon-name-part taxon-name-part-type="species" reg="fulvipes">fulvipes</tp:taxon-name-part></tp:taxon-name></italic> differs by its tone brown to dark violet stipe, and the changes it undergoes when injured, bigger Qm, and slightly longer sterigmata (<xref ref-type="bibr" rid="B36">Xu et al. 2021a</xref>). <italic><tp:taxon-name><tp:taxon-name-part taxon-name-part-type="genus" reg="Calocybe">Calocybe</tp:taxon-name-part><tp:taxon-name-part taxon-name-part-type="species" reg="coacta">coacta</tp:taxon-name-part></tp:taxon-name></italic> can be distinguished from <italic><tp:taxon-name><tp:taxon-name-part taxon-name-part-type="genus" reg="Calocybe">C.</tp:taxon-name-part><tp:taxon-name-part taxon-name-part-type="species" reg="betulicola">betulicola</tp:taxon-name-part></tp:taxon-name></italic> by its cream-gray pileus, the presence of hymenial cystidia, and larger basidiospores (<xref ref-type="bibr" rid="B36">Xu et al. 2021a</xref>).</p></tp:treatment-sec><ref-list><ref id="B37"><mixed-citation xmlns:xlink="http://www.w3.org/1999/xlink" xlink:type="simple"><person-group><name name-style="western"><surname>Xu</surname><given-names>JZ</given-names></name><name name-style="western"><surname>Yu</surname><given-names>XD</given-names></name><name name-style="western"><surname>Zhang</surname><given-names>CL</given-names></name><name name-style="western"><surname>Li</surname><given-names>Y</given-names></name></person-group> (<year>2021b</year>) <article-title>Morphological characteristics and phylogenetic analyses revealed a new <italic><tp:taxon-name><tp:taxon-name-part taxon-name-part-type="genus">Calocybe</tp:taxon-name-part></tp:taxon-name></italic> (<tp:taxon-name><tp:taxon-name-part taxon-name-part-type="family">Lyophyllaceae</tp:taxon-name-part></tp:taxon-name>, <tp:taxon-name><tp:taxon-name-part taxon-name-part-type="phylum">Basidiomycota</tp:taxon-name-part></tp:taxon-name>) species from northeast China.</article-title><source>Phytotaxa</source><volume>490</volume>(<issue>2</issue>): <fpage>203</fpage>–<lpage>210</lpage>. <ext-link xlink:href="10.11646/phytotaxa.490.2.7" ext-link-type="doi" xlink:type="simple">https://doi.org/10.11646/phytotaxa.490.2.7</ext-link></mixed-citation></ref><ref id="B36"><mixed-citation xmlns:xlink="http://www.w3.org/1999/xlink" xlink:type="simple"><person-group><name name-style="western"><surname>Xu</surname><given-names>JZ</given-names></name><name name-style="western"><surname>Yu</surname><given-names>X</given-names></name><name name-style="western"><surname>Suwannarach</surname><given-names>N</given-names></name><name name-style="western"><surname>Jiang</surname><given-names>Y</given-names></name><name name-style="western"><surname>Zhao</surname><given-names>W</given-names></name><name name-style="western"><surname>Li</surname><given-names>Y</given-names></name></person-group> (<year>2021a</year>) <article-title>Additions to <tp:taxon-name><tp:taxon-name-part taxon-name-part-type="family">Lyophyllaceae</tp:taxon-name-part></tp:taxon-name> s.l. from China.</article-title><source>Journal of <tp:taxon-name><tp:taxon-name-part taxon-name-part-type="kingdom">Fungi</tp:taxon-name-part></tp:taxon-name></source><volume>7</volume>(<issue>12</issue>): <fpage>1101</fpage>. <ext-link xlink:href="10.3390/jof7121101" ext-link-type="doi" xlink:type="simple">https://doi.org/10.3390/jof7121101</ext-link></mixed-citation></ref></ref-list></tp:taxon-treatment>
