# Supplementary material for: ﻿Multiple evidence reveals two new species and new distributions of Calocybe species (Lyophyllaceae) from northeastern China
Source: MycoKeys. 2024 Mar 13;103:37–55. doi: 10.3897/mycokeys.103.116605 (PMC10955216; doi:10.3897/mycokeys.103.116605)
Supplement: XML Treatment for Calocybe cystidiosa [file mycokeys.103.116605-treatment2.xml]

<!DOCTYPE tp:taxon-treatment
  PUBLIC "-//TaxonX//DTD Taxonomic Treatment Publishing DTD v0 20100105//EN" "tax-treatment-NSO.dtd">
<tp:taxon-treatment xmlns:tp="http://www.plazi.org/taxpub"><tp:treatment-meta><kwd-group><label>Taxon classification</label><kwd>
                <named-content content-type="kingdom">Fungi</named-content>
              </kwd><kwd>
                <named-content content-type="order">Agaricales</named-content>
              </kwd><kwd>
                <named-content content-type="family">Lyophyllaceae</named-content>
              </kwd></kwd-group><mixed-citation publication-type="journal"><person-group><name><surname>Ma</surname><given-names>Ao</given-names></name><name><surname>Hu</surname><given-names>Jia-Jun</given-names></name><name><surname>Chen</surname><given-names>Yue-Qu</given-names></name><name><surname>Wang</surname><given-names>Xin</given-names></name><name><surname>Tuo</surname><given-names>Yong-Lan</given-names></name><name><surname>Yue</surname><given-names>Lei</given-names></name><name><surname>Li</surname><given-names>Xue-Fei</given-names></name><name><surname>Dai</surname><given-names>Dan</given-names></name><name><surname>Wei</surname><given-names>Yun-Hui</given-names></name><name><surname>Zhang</surname><given-names>Bo</given-names></name><name><surname>Li</surname><given-names>Yu</given-names></name></person-group><article-title>﻿Multiple evidence reveals two new species and new distributions of <italic><tp:taxon-name><tp:taxon-name-part taxon-name-part-type="genus" reg="Calocybe">Calocybe</tp:taxon-name-part></tp:taxon-name></italic> species (<tp:taxon-name><tp:taxon-name-part taxon-name-part-type="family">Lyophyllaceae</tp:taxon-name-part></tp:taxon-name>) from northeastern China</article-title><source>MycoKeys</source><day>13</day><month>03</month><year>2024</year><volume>103</volume><fpage>37</fpage><lpage>55</lpage><pub-id pub-id-type="doi">10.3897/mycokeys.103.116605</pub-id></mixed-citation></tp:treatment-meta><tp:nomenclature><label>﻿</label><tp:taxon-name>
              <object-id xmlns:xlink="http://www.w3.org/1999/xlink" content-type="arpha" xlink:type="simple">181A3CAF-E3D2-5A72-BF59-75C73AEB1D94</object-id>
              <tp:taxon-name-part taxon-name-part-type="genus" reg="Calocybe">Calocybe</tp:taxon-name-part>
              <tp:taxon-name-part taxon-name-part-type="species" reg="cystidiosa">cystidiosa</tp:taxon-name-part>
              <object-id xmlns:xlink="http://www.w3.org/1999/xlink" xlink:type="simple">Fungal Names: FN 571740</object-id>
            </tp:taxon-name><tp:taxon-authority>A. Ma, J.J. Hu, B. Zhang &amp; Y. Li</tp:taxon-authority><xref ref-type="fig" rid="F4">Figs 4C</xref><xref ref-type="fig" rid="F5">, 5</xref></tp:nomenclature><tp:treatment-sec sec-type="etymology" id="SECID0EUIBI"><title>Etymology.</title><p>“cystidiosa” refers to the presence of cheilocystidia.</p></tp:treatment-sec><tp:treatment-sec sec-type="diagnosis" id="SECID0EZIBI"><title>Diagnosis.</title><p>This species is differentiated from other species by its fresh-pink basidiomata, uncurved margin of the pileus, whitish pink stipe covered with tomentose at the base, lager basidiospores, and the presence of cheilocystidia.</p><fig id="F5" position="float" orientation="portrait"><object-id xmlns:xlink="http://www.w3.org/1999/xlink" content-type="doi" xlink:type="simple">10.3897/mycokeys.103.116605.figure5</object-id><object-id xmlns:xlink="http://www.w3.org/1999/xlink" content-type="arpha" xlink:type="simple">615A053B-4EBB-5B4B-B43B-3CED4426687B</object-id><label>Figure 5.</label><caption><p>Microcharacteristics of <italic><tp:taxon-name><tp:taxon-name-part taxon-name-part-type="genus" reg="Calocybe">Calocybe</tp:taxon-name-part><tp:taxon-name-part taxon-name-part-type="species" reg="cystidiosa">cystidiosa</tp:taxon-name-part></tp:taxon-name></italic><bold>A</bold> cheiocystidia <bold>B</bold> basidiospores <bold>C</bold> basidia <bold>D</bold> pileipellis. Scale bars: 5 μm (<bold>A, B</bold>); 10 μm (<bold>C, D</bold>).</p></caption><graphic xmlns:xlink="http://www.w3.org/1999/xlink" xlink:href="mycokeys-103-037-g005.jpg" position="float" orientation="portrait" xlink:type="simple" id="oo_1001532.jpg"><uri content-type="original_file" xlink:type="simple">https://binary.pensoft.net/fig/1001532</uri></graphic></fig></tp:treatment-sec><tp:treatment-sec sec-type="material" id="SECID0ECKBI"><title>Type.</title><p>China. Liaoning Province, Fushun City, Xinbin Manchu Autonomous County, Gangshan Provincial Forest Park, Fushun City, August 28, 2018, Ao Ma, HMJAU48268.</p></tp:treatment-sec><tp:treatment-sec sec-type="description" id="SECID0EHKBI"><title>Description.</title><p>Basidiomata solitary to gregarious, small to medium. Pileus 1.8–3.7 cm diameter, convex when young, plane and umbonatus when mature, smooth, dull, flesh-pink (7B4), entire; margin entire, inrolled to incurved. Lamellae white (7A1) to cream (30A2), subdecurrent, adnate, crowded, with a serious lamellulae. Stipe 2.8–4.5 cm long and 0.3–0.6 cm wide, central, paler pink (7B3) to pink (7B44), white (7A1) at apex, solid when younger, then becoming hollow, cylindrical, smooth, fibrous, slightly enlarged towards the base, with white tomentose at base. Context white (7A1), thin, odorless, tastes mild and not distinctive.</p><p>Basidiospores (4.0)5.0–6.5(6.9) × (2.0)2.1–2.5 μm, Q = (2.00)2.27–3.00(3.10), Qm = 2.58, hyaline, oval, smooth, inamyloid, thin-walled. Basidia 22.0–28.0 × 5.0–7.0 μm, clavate to cylindrical, 2- or 4-spored, hyaline, thin-walled. Hymenophoral trama regular and hyphae arranged parallel, not pigmented. Cheilocystidia 13.0–20.0 × 3.0–6.0 μm, clavate with an umbo occasionally, or bifurcated, hyaline, thin-walled. Pileipellis hyphae wide 5.0–12.0 μm diameter, smooth, hyaline, thin-walled. Stipitipellis hyphae 3.8–9.0 μm diameter, hyaline, thin-walled. Clamp connections present.</p></tp:treatment-sec><tp:treatment-sec sec-type="material" id="SECID0ENKBI"><title>Additional specimens examined.</title><p>China. Liaoning Province, Fushun City, Xinbin Manchu Autonomous County, Gangshan Provincial Forest Park, Fushun City, 23 June 2018, Ao Ma, HMJAU48269.</p></tp:treatment-sec><tp:treatment-sec sec-type="habitat" id="SECID0ESKBI"><title>Habitat.</title><p>Grows on the leaf litter in coniferous forests.</p></tp:treatment-sec><tp:treatment-sec sec-type="comments" id="SECID0EXKBI"><title>Comments.</title><p>This species is characterized by its growth on the leaf litter in coniferous forests, flesh-pink pileus, fibrous stipe covered with white tomentose at the base, non-cellular pileipellis, larger basidiospores, and the presence of cheilocystidia. These characteristics suggest that <italic><tp:taxon-name><tp:taxon-name-part taxon-name-part-type="genus" reg="Calocybe">C.</tp:taxon-name-part><tp:taxon-name-part taxon-name-part-type="species" reg="cystidiosa">cystidiosa</tp:taxon-name-part></tp:taxon-name></italic> belongs to Sect. <tp:taxon-name><tp:taxon-name-part taxon-name-part-type="genus" reg="Calocybe"/><tp:taxon-name-part taxon-name-part-type="section" reg="Carneoviolaceae">Carneoviolaceae</tp:taxon-name-part></tp:taxon-name> according to Singer’s opinion (<xref ref-type="bibr" rid="B29">Singer 1986</xref>).</p><p>This species is closely related to <italic><tp:taxon-name><tp:taxon-name-part taxon-name-part-type="genus" reg="Calocybe">C.</tp:taxon-name-part><tp:taxon-name-part taxon-name-part-type="species" reg="carnea">carnea</tp:taxon-name-part></tp:taxon-name></italic> due to its pinkish pileus. However, this species can be distinguished from <italic><tp:taxon-name><tp:taxon-name-part taxon-name-part-type="genus" reg="Calocybe">C.</tp:taxon-name-part><tp:taxon-name-part taxon-name-part-type="species" reg="carnea">carnea</tp:taxon-name-part></tp:taxon-name></italic> by its unique habitat, deep color of basidiomata, light yellow lamellae, and larger basidiospores. In the Sect. <tp:taxon-name><tp:taxon-name-part taxon-name-part-type="genus" reg="Calocybe"/><tp:taxon-name-part taxon-name-part-type="section" reg="Carneoviolaceae">Carneoviolaceae</tp:taxon-name-part></tp:taxon-name>, <italic><tp:taxon-name><tp:taxon-name-part taxon-name-part-type="genus" reg="Calocybe">C.</tp:taxon-name-part><tp:taxon-name-part taxon-name-part-type="species" reg="vinacea">vinacea</tp:taxon-name-part></tp:taxon-name></italic> J.Z. Xu &amp; Yu Li is another species recorded from China with pinkish basidiomata. However, <italic><tp:taxon-name><tp:taxon-name-part taxon-name-part-type="genus" reg="Calocybe">C.</tp:taxon-name-part><tp:taxon-name-part taxon-name-part-type="species" reg="vinacea">vinacea</tp:taxon-name-part></tp:taxon-name></italic> differs from this species by the curved margin of pileus, white stipe, smaller basidiospores, and the absence of cystidia (<xref ref-type="bibr" rid="B37">Xu et al. 2021b</xref>).</p></tp:treatment-sec><tp:treatment-sec><!--Section generated to contain objects referenced in tp:taxon-treatment.--><fig id="F4" position="float" orientation="portrait"><object-id xmlns:xlink="http://www.w3.org/1999/xlink" content-type="doi" xlink:type="simple">10.3897/mycokeys.103.116605.figure4</object-id><object-id xmlns:xlink="http://www.w3.org/1999/xlink" content-type="arpha" xlink:type="simple">8ADBE4F8-5F5F-5EF0-82D7-F4FB2D2F6578</object-id><label>Figure 4.</label><caption><p>Habitat of <italic><tp:taxon-name><tp:taxon-name-part taxon-name-part-type="genus" reg="Calocybe">Calocybe</tp:taxon-name-part></tp:taxon-name></italic> species in this study <bold>A</bold><italic><tp:taxon-name><tp:taxon-name-part taxon-name-part-type="genus" reg="Calocybe">Calocybe</tp:taxon-name-part><tp:taxon-name-part taxon-name-part-type="species" reg="ionides">ionides</tp:taxon-name-part></tp:taxon-name></italic><bold>B</bold><italic><tp:taxon-name><tp:taxon-name-part taxon-name-part-type="genus" reg="Calocybe">Calocybe</tp:taxon-name-part><tp:taxon-name-part taxon-name-part-type="species" reg="decolorata">decolorata</tp:taxon-name-part></tp:taxon-name></italic><bold>C</bold><italic><tp:taxon-name><tp:taxon-name-part taxon-name-part-type="genus" reg="Calocybe">Calocybe</tp:taxon-name-part><tp:taxon-name-part taxon-name-part-type="species" reg="cystidiosa">cystidiosa</tp:taxon-name-part></tp:taxon-name></italic><bold>D</bold><italic><tp:taxon-name><tp:taxon-name-part taxon-name-part-type="genus" reg="Calocybe">Calocybe</tp:taxon-name-part><tp:taxon-name-part taxon-name-part-type="species" reg="betulicola">betulicola</tp:taxon-name-part></tp:taxon-name></italic>. Scale bars: 1 cm (<bold>A–E</bold>).</p></caption><graphic xmlns:xlink="http://www.w3.org/1999/xlink" xlink:href="mycokeys-103-037-g004.jpg" position="float" orientation="portrait" xlink:type="simple" id="oo_1001531.jpg"><uri content-type="original_file" xlink:type="simple">https://binary.pensoft.net/fig/1001531</uri></graphic></fig></tp:treatment-sec><ref-list><ref id="B29"><mixed-citation xmlns:xlink="http://www.w3.org/1999/xlink" xlink:type="simple"><person-group><name name-style="western"><surname>Singer</surname><given-names>R</given-names></name></person-group> (<year>1986</year>) The <tp:taxon-name><tp:taxon-name-part taxon-name-part-type="genus">Agaricales</tp:taxon-name-part></tp:taxon-name> in modern taxonomy 4ED. Koeltz Botanical Books, Koenigstein, Germany.</mixed-citation></ref><ref id="B37"><mixed-citation xmlns:xlink="http://www.w3.org/1999/xlink" xlink:type="simple"><person-group><name name-style="western"><surname>Xu</surname><given-names>JZ</given-names></name><name name-style="western"><surname>Yu</surname><given-names>XD</given-names></name><name name-style="western"><surname>Zhang</surname><given-names>CL</given-names></name><name name-style="western"><surname>Li</surname><given-names>Y</given-names></name></person-group> (<year>2021b</year>) <article-title>Morphological characteristics and phylogenetic analyses revealed a new <italic><tp:taxon-name><tp:taxon-name-part taxon-name-part-type="genus">Calocybe</tp:taxon-name-part></tp:taxon-name></italic> (<tp:taxon-name><tp:taxon-name-part taxon-name-part-type="family">Lyophyllaceae</tp:taxon-name-part></tp:taxon-name>, <tp:taxon-name><tp:taxon-name-part taxon-name-part-type="phylum">Basidiomycota</tp:taxon-name-part></tp:taxon-name>) species from northeast China.</article-title><source>Phytotaxa</source><volume>490</volume>(<issue>2</issue>): <fpage>203</fpage>–<lpage>210</lpage>. <ext-link xlink:href="10.11646/phytotaxa.490.2.7" ext-link-type="doi" xlink:type="simple">https://doi.org/10.11646/phytotaxa.490.2.7</ext-link></mixed-citation></ref></ref-list></tp:taxon-treatment>
