# Supplementary material for: ﻿Multiple evidence reveals two new species and new distributions of Calocybe species (Lyophyllaceae) from northeastern China
Source: MycoKeys. 2024 Mar 13;103:37–55. doi: 10.3897/mycokeys.103.116605 (PMC10955216; doi:10.3897/mycokeys.103.116605)
Supplement: XML Treatment for Calocybe decolorata [file mycokeys.103.116605-treatment3.xml]

<!DOCTYPE tp:taxon-treatment
  PUBLIC "-//TaxonX//DTD Taxonomic Treatment Publishing DTD v0 20100105//EN" "tax-treatment-NSO.dtd">
<tp:taxon-treatment xmlns:tp="http://www.plazi.org/taxpub"><tp:treatment-meta><kwd-group><label>Taxon classification</label><kwd>
                <named-content content-type="kingdom">Fungi</named-content>
              </kwd><kwd>
                <named-content content-type="order">Agaricales</named-content>
              </kwd><kwd>
                <named-content content-type="family">Lyophyllaceae</named-content>
              </kwd></kwd-group><mixed-citation publication-type="journal"><person-group><name><surname>Ma</surname><given-names>Ao</given-names></name><name><surname>Hu</surname><given-names>Jia-Jun</given-names></name><name><surname>Chen</surname><given-names>Yue-Qu</given-names></name><name><surname>Wang</surname><given-names>Xin</given-names></name><name><surname>Tuo</surname><given-names>Yong-Lan</given-names></name><name><surname>Yue</surname><given-names>Lei</given-names></name><name><surname>Li</surname><given-names>Xue-Fei</given-names></name><name><surname>Dai</surname><given-names>Dan</given-names></name><name><surname>Wei</surname><given-names>Yun-Hui</given-names></name><name><surname>Zhang</surname><given-names>Bo</given-names></name><name><surname>Li</surname><given-names>Yu</given-names></name></person-group><article-title>﻿Multiple evidence reveals two new species and new distributions of <italic><tp:taxon-name><tp:taxon-name-part taxon-name-part-type="genus" reg="Calocybe">Calocybe</tp:taxon-name-part></tp:taxon-name></italic> species (<tp:taxon-name><tp:taxon-name-part taxon-name-part-type="family">Lyophyllaceae</tp:taxon-name-part></tp:taxon-name>) from northeastern China</article-title><source>MycoKeys</source><day>13</day><month>03</month><year>2024</year><volume>103</volume><fpage>37</fpage><lpage>55</lpage><pub-id pub-id-type="doi">10.3897/mycokeys.103.116605</pub-id></mixed-citation></tp:treatment-meta><tp:nomenclature><label>﻿</label><tp:taxon-name>
              <object-id xmlns:xlink="http://www.w3.org/1999/xlink" content-type="arpha" xlink:type="simple">830DBAED-CD65-5347-8549-C6814AAB6F10</object-id>
              <tp:taxon-name-part taxon-name-part-type="genus" reg="Calocybe">Calocybe</tp:taxon-name-part>
              <tp:taxon-name-part taxon-name-part-type="species" reg="decolorata">decolorata</tp:taxon-name-part>
            </tp:taxon-name><tp:taxon-authority>X.D. Yu &amp; Jia J. Li</tp:taxon-authority><xref ref-type="fig" rid="F4">Figs 4B</xref><xref ref-type="fig" rid="F6">, 6</xref></tp:nomenclature><tp:treatment-sec sec-type="description" id="SECID0E4OBI"><title>Description.</title><p>Basidiomata scattered or gregarious, small to medium. Pileus 1.3–5.0 cm diameter, convex to applanate, involute then becoming reflex, orange-brown (7C8) at center, paler outwards, smooth, hygrophanous; margin petaloid, wavy, orange (6B8). Lamellae subdecurrent, close, white (6A1) at first, black (6E2) at the base to the three-quarter towards the margin when mature, with 1–5 lamellulae, edge denticulate. Stipe 2.3–4.2 cm long and 0.3–0.9 cm wide, central, cylindrical, or enlarged at apex, light orange-brown (6A6), with green tone at center, covered with white tomentose at base, hollow when mature. Context fleshy, thin, odorless.</p><fig id="F6" position="float" orientation="portrait"><object-id xmlns:xlink="http://www.w3.org/1999/xlink" content-type="doi" xlink:type="simple">10.3897/mycokeys.103.116605.figure6</object-id><object-id xmlns:xlink="http://www.w3.org/1999/xlink" content-type="arpha" xlink:type="simple">2FE734D6-79E0-567A-96D8-787DD35FB4F3</object-id><label>Figure 6.</label><caption><p>Microcharacteristics of <italic><tp:taxon-name><tp:taxon-name-part taxon-name-part-type="genus" reg="Calocybe">Calocybe</tp:taxon-name-part><tp:taxon-name-part taxon-name-part-type="species" reg="decolorata">decolorata</tp:taxon-name-part></tp:taxon-name></italic><bold>A</bold> basidiospores <bold>B</bold> basidia <bold>C</bold> pileipellis. Scale bars: 5 μm (<bold>A</bold>); 10 μm (<bold>B, C</bold>).</p></caption><graphic xmlns:xlink="http://www.w3.org/1999/xlink" xlink:href="mycokeys-103-037-g006.jpg" position="float" orientation="portrait" xlink:type="simple" id="oo_1001533.jpg"><uri content-type="original_file" xlink:type="simple">https://binary.pensoft.net/fig/1001533</uri></graphic></fig><p>Basidiospores (2.0)2.9–5.0 × (1.5)2.0–3.2 μm, Q = (1.15)1.17–1.50(1.60), Qm = 1.34, subglobose, hyaline, inamyloid, smooth, thin-walled. Basidia 11.1–21.5 × 3.7–6.0 μm, clavate, 2-spored, occasionally 4-spored, hyaline, thin-walled. Hymenophoral trama regular and hyphae arranged parallel, not pigmented, 2–3 μm wide. Pileipellis an epicutis composed of dense, radially parallel, hyphae 2.5–11.3 μm in width, smooth, hyaline, terminal cells a bulbous shape. Stipitipellis hyphae smooth, pigmented, 2.5–8.8 μm diameter.</p></tp:treatment-sec><tp:treatment-sec sec-type="Specimen examined" id="SECID0EFQBI"><title>Specimen examined.</title><p>China. Jilin Province, Changchun City, Jilin Agricultural University, 21 Aug 2019, Jia-Jun Hu and Gui-Ping Zhao, HMJAU48262 (Collection no.: Hu J.J. 591).</p></tp:treatment-sec><tp:treatment-sec sec-type="habitat" id="SECID0EKQBI"><title>Habitat.</title><p>Grows on the leaves’ litter in broad-leaved forests.</p></tp:treatment-sec><tp:treatment-sec sec-type="comments" id="SECID0EPQBI"><title>Comments.</title><p>This species was originally described from Liaoning Province, China by <xref ref-type="bibr" rid="B18">Li et al. (2017)</xref> and is mainly characterized by a brighter orange or yellow color pileus, light orange-brown stipe, and smaller basidiospores. The species was classified as a species of Sect. <tp:taxon-name><tp:taxon-name-part taxon-name-part-type="genus" reg="Calocybe"/><tp:taxon-name-part taxon-name-part-type="section" reg="Carneoviolaceae">Carneoviolaceae</tp:taxon-name-part></tp:taxon-name> based on its main morphological characteristics.</p><p>However, there are some differences between our specimen and the type specimen. The specimens observed in this study have bulbous-like terminal hyphae in the pileipellis, which were not described in the type species.</p></tp:treatment-sec><tp:treatment-sec><!--Section generated to contain objects referenced in tp:taxon-treatment.--><fig id="F4" position="float" orientation="portrait"><object-id xmlns:xlink="http://www.w3.org/1999/xlink" content-type="doi" xlink:type="simple">10.3897/mycokeys.103.116605.figure4</object-id><object-id xmlns:xlink="http://www.w3.org/1999/xlink" content-type="arpha" xlink:type="simple">8ADBE4F8-5F5F-5EF0-82D7-F4FB2D2F6578</object-id><label>Figure 4.</label><caption><p>Habitat of <italic><tp:taxon-name><tp:taxon-name-part taxon-name-part-type="genus" reg="Calocybe">Calocybe</tp:taxon-name-part></tp:taxon-name></italic> species in this study <bold>A</bold><italic><tp:taxon-name><tp:taxon-name-part taxon-name-part-type="genus" reg="Calocybe">Calocybe</tp:taxon-name-part><tp:taxon-name-part taxon-name-part-type="species" reg="ionides">ionides</tp:taxon-name-part></tp:taxon-name></italic><bold>B</bold><italic><tp:taxon-name><tp:taxon-name-part taxon-name-part-type="genus" reg="Calocybe">Calocybe</tp:taxon-name-part><tp:taxon-name-part taxon-name-part-type="species" reg="decolorata">decolorata</tp:taxon-name-part></tp:taxon-name></italic><bold>C</bold><italic><tp:taxon-name><tp:taxon-name-part taxon-name-part-type="genus" reg="Calocybe">Calocybe</tp:taxon-name-part><tp:taxon-name-part taxon-name-part-type="species" reg="cystidiosa">cystidiosa</tp:taxon-name-part></tp:taxon-name></italic><bold>D</bold><italic><tp:taxon-name><tp:taxon-name-part taxon-name-part-type="genus" reg="Calocybe">Calocybe</tp:taxon-name-part><tp:taxon-name-part taxon-name-part-type="species" reg="betulicola">betulicola</tp:taxon-name-part></tp:taxon-name></italic>. Scale bars: 1 cm (<bold>A–E</bold>).</p></caption><graphic xmlns:xlink="http://www.w3.org/1999/xlink" xlink:href="mycokeys-103-037-g004.jpg" position="float" orientation="portrait" xlink:type="simple" id="oo_1001531.jpg"><uri content-type="original_file" xlink:type="simple">https://binary.pensoft.net/fig/1001531</uri></graphic></fig></tp:treatment-sec><ref-list><ref id="B18"><mixed-citation xmlns:xlink="http://www.w3.org/1999/xlink" xlink:type="simple"><person-group><name name-style="western"><surname>Li</surname><given-names>JJ</given-names></name><name name-style="western"><surname>Wu</surname><given-names>SY</given-names></name><name name-style="western"><surname>Yu</surname><given-names>XD</given-names></name><name name-style="western"><surname>Zhang</surname><given-names>SB</given-names></name><name name-style="western"><surname>Cao</surname><given-names>DX</given-names></name></person-group> (<year>2017</year>) <article-title>Three new species of <italic><tp:taxon-name><tp:taxon-name-part taxon-name-part-type="genus">Calocybe</tp:taxon-name-part></tp:taxon-name></italic> (<tp:taxon-name><tp:taxon-name-part taxon-name-part-type="genus">Agaricales</tp:taxon-name-part></tp:taxon-name>, <tp:taxon-name><tp:taxon-name-part taxon-name-part-type="phylum">Basidiomycota</tp:taxon-name-part></tp:taxon-name>) from northeastern China are supported by morphological and molecular data.</article-title><source>Mycologia</source><volume>109</volume>(<issue>1</issue>): <fpage>55</fpage>–<lpage>63</lpage>. <ext-link xlink:href="10.1080/00275514.2017.1286570" ext-link-type="doi" xlink:type="simple">https://doi.org/10.1080/00275514.2017.1286570</ext-link></mixed-citation></ref></ref-list></tp:taxon-treatment>
