# Supplementary material for: ﻿Multiple evidence reveals two new species and new distributions of Calocybe species (Lyophyllaceae) from northeastern China
Source: MycoKeys. 2024 Mar 13;103:37–55. doi: 10.3897/mycokeys.103.116605 (PMC10955216; doi:10.3897/mycokeys.103.116605)
Supplement: XML Treatment for Calocybe ionides [file mycokeys.103.116605-treatment4.xml]

<!DOCTYPE tp:taxon-treatment
  PUBLIC "-//TaxonX//DTD Taxonomic Treatment Publishing DTD v0 20100105//EN" "tax-treatment-NSO.dtd">
<tp:taxon-treatment xmlns:tp="http://www.plazi.org/taxpub"><tp:treatment-meta><kwd-group><label>Taxon classification</label><kwd>
                <named-content content-type="kingdom">Fungi</named-content>
              </kwd><kwd>
                <named-content content-type="order">Agaricales</named-content>
              </kwd><kwd>
                <named-content content-type="family">Lyophyllaceae</named-content>
              </kwd></kwd-group><mixed-citation publication-type="journal"><person-group><name><surname>Ma</surname><given-names>Ao</given-names></name><name><surname>Hu</surname><given-names>Jia-Jun</given-names></name><name><surname>Chen</surname><given-names>Yue-Qu</given-names></name><name><surname>Wang</surname><given-names>Xin</given-names></name><name><surname>Tuo</surname><given-names>Yong-Lan</given-names></name><name><surname>Yue</surname><given-names>Lei</given-names></name><name><surname>Li</surname><given-names>Xue-Fei</given-names></name><name><surname>Dai</surname><given-names>Dan</given-names></name><name><surname>Wei</surname><given-names>Yun-Hui</given-names></name><name><surname>Zhang</surname><given-names>Bo</given-names></name><name><surname>Li</surname><given-names>Yu</given-names></name></person-group><article-title>﻿Multiple evidence reveals two new species and new distributions of <italic><tp:taxon-name><tp:taxon-name-part taxon-name-part-type="genus" reg="Calocybe">Calocybe</tp:taxon-name-part></tp:taxon-name></italic> species (<tp:taxon-name><tp:taxon-name-part taxon-name-part-type="family">Lyophyllaceae</tp:taxon-name-part></tp:taxon-name>) from northeastern China</article-title><source>MycoKeys</source><day>13</day><month>03</month><year>2024</year><volume>103</volume><fpage>37</fpage><lpage>55</lpage><pub-id pub-id-type="doi">10.3897/mycokeys.103.116605</pub-id></mixed-citation></tp:treatment-meta><tp:nomenclature><label>﻿</label><tp:taxon-name>
              <object-id xmlns:xlink="http://www.w3.org/1999/xlink" content-type="arpha" xlink:type="simple">771F7766-2249-5509-BCA1-63148578BEB1</object-id>
              <tp:taxon-name-part taxon-name-part-type="genus" reg="Calocybe">Calocybe</tp:taxon-name-part>
              <tp:taxon-name-part taxon-name-part-type="species" reg="ionides">ionides</tp:taxon-name-part>
            </tp:taxon-name><tp:taxon-authority>(Bull.) Donk</tp:taxon-authority><xref ref-type="fig" rid="F4">Figs 4A</xref><xref ref-type="fig" rid="F7">, 7</xref></tp:nomenclature><tp:treatment-sec sec-type="description" id="SECID0EQSBI"><title>Description.</title><p>Basidiomata gregarious, small. Pileus 1.3–2.8 cm diameter, convex to oblate semispherical, with an umbo at center, hygrophanous, smooth, entire, involute, violet (16E8) to purple-black (17E8), occasionally deeper at center. Lamellae white (16A1), crowded, adnate, with 1–3 lamellulae. Stipe 1.5–3.0 cm long and 0.1–1.2 cm wide, center, paler violet (16E8), cylindrical, hollow, smooth, fibrous, covered with white tomentose at base. Context thin, white, fleshy, odorless.</p><fig id="F7" position="float" orientation="portrait"><object-id xmlns:xlink="http://www.w3.org/1999/xlink" content-type="doi" xlink:type="simple">10.3897/mycokeys.103.116605.figure7</object-id><object-id xmlns:xlink="http://www.w3.org/1999/xlink" content-type="arpha" xlink:type="simple">578F1D86-E127-5F83-B1D3-12A6D3CCE3A9</object-id><label>Figure 7.</label><caption><p>Microcharacteristics of <italic><tp:taxon-name><tp:taxon-name-part taxon-name-part-type="genus" reg="Calocybe">Calocybe</tp:taxon-name-part><tp:taxon-name-part taxon-name-part-type="species" reg="ionides">ionides</tp:taxon-name-part></tp:taxon-name></italic><bold>A</bold> basidiospores <bold>B</bold> basidia <bold>C</bold> pileipellis <bold>D</bold> stipitipellis. Scale bars: 5 μm (<bold>A</bold>); 10 μm (<bold>B–D</bold>).</p></caption><graphic xmlns:xlink="http://www.w3.org/1999/xlink" xlink:href="mycokeys-103-037-g007.jpg" position="float" orientation="portrait" xlink:type="simple" id="oo_1001534.jpg"><uri content-type="original_file" xlink:type="simple">https://binary.pensoft.net/fig/1001534</uri></graphic></fig><p>Basidiospores (3.0)4.0–6.0 × (2.0)2.2–3.0 μm, Q = (1.50)1.67–2.40(2.50), Qm = 2.11, oblong, smooth, hyaline, inamyloid. Basidia 12.0–19.0 × 3.0–6.0 μm, clavate, 2- or 4- spored, hyaline, thin-walled. Pileipellis hyphae 3.0–6.0 μm wide, smooth, hyaline. Stipitipellis hyphae smooth, 3.0–7.5 μm wide, annulated, with a litter thick-walled.</p></tp:treatment-sec><tp:treatment-sec sec-type="Specimen examined" id="SECID0E1TBI"><title>Specimen examined.</title><p>China. Jilin Province, Changchun City, Jingyuetan National Forest Park, 27 Aug 2019, Jia-Jun Hu and Gui-Ping Zhao, HMJAU48264; Liaoning Province, Fushun City, Xinbin Manchu Autonomous County, Gangshan Provincial Forest Park, 13 September 2018, Ao Ma, <named-content xmlns:xlink="http://www.w3.org/1999/xlink" content-type="dwc:institutional_code" xlink:title="Herbarium of Mycology of Jilin Agricultural University" xlink:href="http://grbio.org/institution/herbarium-mycology-jilin-agricultural-university" xlink:type="simple">HMJAU</named-content> 49165; Heilongjiang Province, Da Hinggan Ling Prefecture, Shuanghe National Nature Reserve, 18 July 2019, Di-Zhe Guo, <named-content xmlns:xlink="http://www.w3.org/1999/xlink" content-type="dwc:institutional_code" xlink:title="Herbarium of Mycology of Jilin Agricultural University" xlink:href="http://grbio.org/institution/herbarium-mycology-jilin-agricultural-university" xlink:type="simple">HMJAU</named-content> 48270.</p></tp:treatment-sec><tp:treatment-sec sec-type="habitat" id="SECID0EIUBI"><title>Habitat.</title><p>Grows on the leaf litter in coniferous or broad-leaved forests.</p></tp:treatment-sec><tp:treatment-sec sec-type="comments" id="SECID0ENUBI"><title>Comments.</title><p>The main characteristics of this species are small basidiomata, a purple-blue color of the pileus, white lamellae, and a stipe that is either of the same color or lighter than the pileus. According to its main morphological characteristics, this species can be assigned to Sect. <tp:taxon-name><tp:taxon-name-part taxon-name-part-type="genus" reg="Calocybe"/><tp:taxon-name-part taxon-name-part-type="section" reg="Carneoviolaceae">Carneoviolaceae</tp:taxon-name-part></tp:taxon-name>.</p></tp:treatment-sec><tp:treatment-sec><!--Section generated to contain objects referenced in tp:taxon-treatment.--><fig id="F4" position="float" orientation="portrait"><object-id xmlns:xlink="http://www.w3.org/1999/xlink" content-type="doi" xlink:type="simple">10.3897/mycokeys.103.116605.figure4</object-id><object-id xmlns:xlink="http://www.w3.org/1999/xlink" content-type="arpha" xlink:type="simple">8ADBE4F8-5F5F-5EF0-82D7-F4FB2D2F6578</object-id><label>Figure 4.</label><caption><p>Habitat of <italic><tp:taxon-name><tp:taxon-name-part taxon-name-part-type="genus" reg="Calocybe">Calocybe</tp:taxon-name-part></tp:taxon-name></italic> species in this study <bold>A</bold><italic><tp:taxon-name><tp:taxon-name-part taxon-name-part-type="genus" reg="Calocybe">Calocybe</tp:taxon-name-part><tp:taxon-name-part taxon-name-part-type="species" reg="ionides">ionides</tp:taxon-name-part></tp:taxon-name></italic><bold>B</bold><italic><tp:taxon-name><tp:taxon-name-part taxon-name-part-type="genus" reg="Calocybe">Calocybe</tp:taxon-name-part><tp:taxon-name-part taxon-name-part-type="species" reg="decolorata">decolorata</tp:taxon-name-part></tp:taxon-name></italic><bold>C</bold><italic><tp:taxon-name><tp:taxon-name-part taxon-name-part-type="genus" reg="Calocybe">Calocybe</tp:taxon-name-part><tp:taxon-name-part taxon-name-part-type="species" reg="cystidiosa">cystidiosa</tp:taxon-name-part></tp:taxon-name></italic><bold>D</bold><italic><tp:taxon-name><tp:taxon-name-part taxon-name-part-type="genus" reg="Calocybe">Calocybe</tp:taxon-name-part><tp:taxon-name-part taxon-name-part-type="species" reg="betulicola">betulicola</tp:taxon-name-part></tp:taxon-name></italic>. Scale bars: 1 cm (<bold>A–E</bold>).</p></caption><graphic xmlns:xlink="http://www.w3.org/1999/xlink" xlink:href="mycokeys-103-037-g004.jpg" position="float" orientation="portrait" xlink:type="simple" id="oo_1001531.jpg"><uri content-type="original_file" xlink:type="simple">https://binary.pensoft.net/fig/1001531</uri></graphic></fig></tp:treatment-sec></tp:taxon-treatment>
